# Supplementary material for: Recruitment patterns of hothubs and dark functional networks correlating activity and connectivity with magnetoencephalography
Source: Sci Rep. 2026 Jan 16;16:4665. doi: 10.1038/s41598-025-34860-0 (PMC12868798; doi:10.1038/s41598-025-34860-0)
Supplement: Supplementary file 1 — Supplementary Information. [file 41598_2025_34860_MOESM1_ESM.zip]

Archive with 2 entries (2 files):
- Appendix files/Appendix 1.Experimental paradigm and data preprocessing.docx
- Appendix files/Appendix 2_abbreviation.docx
